# Supplementary material for: Correlation between Molecular Docking and the Stabilizing Interaction of HOMO-LUMO: Spirostans in CHK1 and CHK2, an In Silico Cancer Approach
Source: Int J Mol Sci. 2024 Aug 6;25(16):8588. doi: 10.3390/ijms25168588 (PMC11354435; doi:10.3390/ijms25168588)
Supplement: Supplementary file 1 [file ijms-25-08588-s001.zip]

Archive with 1 entries (1 files):
- ijms-3036896-supplementary-done.pdf
